# Supplementary material for: Moiré effect enables versatile design of topological defects in nematic liquid crystals
Source: Nat Commun. 2024 Feb 26;15:1655. doi: 10.1038/s41467-024-45529-z (PMC10897219; doi:10.1038/s41467-024-45529-z)
Supplement: Supplementary file 18 — Source Data [file 41467_2024_45529_MOESM18_ESM.zip]

Archive with 36 entries (33 files):
- moire pattern data for publication/
- __MACOSX/._moire pattern data for publication
- moire pattern data for publication/SI data/
- __MACOSX/moire pattern data for publication/._SI data
- moire pattern data for publication/.DS_Store
- __MACOSX/moire pattern data for publication/._.DS_Store
- moire pattern data for publication/Main text data/
- __MACOSX/moire pattern data for publication/._Main text data
- moire pattern data for publication/SI data/Fig S15A.m
- __MACOSX/moire pattern data for publication/SI data/._Fig S15A.m
- moire pattern data for publication/SI data/Fig S9.m
- __MACOSX/moire pattern data for publication/SI data/._Fig S9.m
- moire pattern data for publication/SI data/.DS_Store
- __MACOSX/moire pattern data for publication/SI data/._.DS_Store
- moire pattern data for publication/SI data/Fig S10A.m
- __MACOSX/moire pattern data for publication/SI data/._Fig S10A.m
- moire pattern data for publication/SI data/Fig S26A.xlsx
- __MACOSX/moire pattern data for publication/SI data/._Fig S26A.xlsx
- moire pattern data for publication/SI data/Fig S2A C.m
- __MACOSX/moire pattern data for publication/SI data/._Fig S2A C.m
- moire pattern data for publication/SI data/Fig S34A.xlsx
- __MACOSX/moire pattern data for publication/SI data/._Fig S34A.xlsx
- moire pattern data for publication/SI data/Fig S14G-I.xlsx
- __MACOSX/moire pattern data for publication/SI data/._Fig S14G-I.xlsx
- moire pattern data for publication/SI data/Fig S25B-D.xlsx
- __MACOSX/moire pattern data for publication/SI data/._Fig S25B-D.xlsx
- moire pattern data for publication/Main text data/Fig.3J, K theory curve.m
- __MACOSX/moire pattern data for publication/Main text data/._Fig.3J, K theory curve.m
- moire pattern data for publication/Main text data/Fig.5G, H theory.m
- __MACOSX/moire pattern data for publication/Main text data/._Fig.5G, H theory.m
- moire pattern data for publication/Main text data/Fig.2D, E theory curve.m
- __MACOSX/moire pattern data for publication/Main text data/._Fig.2D, E theory curve.m
- moire pattern data for publication/Main text data/Figure 2, 3, 5 simulation and experiment.xlsx
- __MACOSX/moire pattern data for publication/Main text data/._Figure 2, 3, 5 simulation and experiment.xlsx
- moire pattern data for publication/Main text data/~$Figure 2, 3, 5 simulation and experiment.xlsx
- __MACOSX/moire pattern data for publication/Main text data/._~$Figure 2, 3, 5 simulation and experiment.xlsx
