# Supplementary material for: Moiré effect enables versatile design of topological defects in nematic liquid crystals
Source: Nat Commun. 2024 Feb 26;15:1655. doi: 10.1038/s41467-024-45529-z (PMC10897219; doi:10.1038/s41467-024-45529-z)
Supplement: Supplementary file 18 — Source Data [file 41467_2024_45529_MOESM18_ESM.zip › moire pattern data for publication/SI data/Fig S9.m]

%%%smallperiod&largeperiod%%%%
alphat=0:0.01:pi/4*(90/45);
T=50;
TMs=1./sqrt(2*(1+cos(alphat)));

TMl=1./sqrt(2*(1-cos(alphat)));
alphat2=3:1:20;
T=30;
TM2=1./sqrt(2*(1-cos(deg2rad(alphat2))));
p=plot(rad2deg(alphat),TMs,'k');hold on;
p.LineWidth=2;
p=plot(rad2deg(alphat),TMl,'b');hold on;
p.LineWidth=2;

ylim([0 6]);
xlim([0 90]);
ax = gca;
c = ax.Color;
ax.FontSize=20;
ax.FontName='Times New Roman';
str1 = '$$\Psi / ^o$$';
x=xlabel(str1,'Interpreter','latex');
x.FontSize=30;
x.Color='k';
str2 = '$$Period/L$$';
y=ylabel(str2,'Interpreter','latex');
y.FontSize=30;
y.Color='k';
legend("T'","T");
