# Supplementary material for: Moiré effect enables versatile design of topological defects in nematic liquid crystals
Source: Nat Commun. 2024 Feb 26;15:1655. doi: 10.1038/s41467-024-45529-z (PMC10897219; doi:10.1038/s41467-024-45529-z)
Supplement: Supplementary file 18 — Source Data [file 41467_2024_45529_MOESM18_ESM.zip › moire pattern data for publication/SI data/Fig S10A.m]

close all;
clear all;
x=0:1:500;
y=0:1:500;
L=100;
%ring
for i=1:1:1
psi=deg2rad(40);
theta0=pi/2;
[X,Y]=meshgrid(x,y);
A0=theta0*(-sin(2*pi*X/L));
A1=theta0*(-sin(2*pi*(X*cos(psi)+Y*sin(psi))/L))+psi;
A=theta0*(-sin(2*pi*(X*cos(psi)+Y*sin(psi))/L))+psi-theta0*(-sin(2*pi*X/L));

% colorbar;
s=size(X);
Z=zeros(s(1),s(2));
su=surf(X,Y,Z,A/pi);hold on;
su.EdgeColor = 'none';
colormap;
view(2);
axis equal;axis off;
c=colorbar;
c.FontSize=15;
c.FontName='times';
%figure;
%contour(X,Y,A/pi,'ShowText','on')
axis equal;
colorbar;
hold on;
[M,c1]=contour(X,Y,A/pi,[0.59 0.59]);hold on;  %%FOR FIG 3 PSI=90
c1.LineWidth=2;
c1.LineColor='r';
[M2,c2]=contour(X,Y,A/pi,[-0.5 -0.5]);
c2.LineWidth=2;
c2.LineColor='k';
axis off;
axis equal;
end
