# Supplementary material for: Moiré effect enables versatile design of topological defects in nematic liquid crystals
Source: Nat Commun. 2024 Feb 26;15:1655. doi: 10.1038/s41467-024-45529-z (PMC10897219; doi:10.1038/s41467-024-45529-z)
Supplement: Supplementary file 18 — Source Data [file 41467_2024_45529_MOESM18_ESM.zip › moire pattern data for publication/SI data/Fig S26A.xlsx]

## Sheet: Fig S26A
Uniform cell (theory)	Voltage/V	0.7	0.8	0.85	0.853	0.855	0.856	0.857	0.858	0.86	0.87	0.875	0.88	0.89	0.9	0.95	1	1.2	1.3	1.4	1.5	1.6	1.7	1.71	1.72	1.725	1.728	1.73	1.75	1.76	1.8	2.1	2.3	2.5	2.7	2.9
	Tilting angle	1.68812e-15	5.06222e-27	5.64284e-22	9.31738e-24	5.02957	6.37289	7.47647	8.43503	10.0774	15.8634	18.0417	19.9645	23.2903	26.1401	36.6792	44.0819	61.8542	67.3157	71.5435	74.8879	77.571	79.7466	79.9402	80.1304	80.2244	80.28	80.3167	80.6788	80.8541	82	84.8	86.5	88.4	89.5	90
Uniform cell (simulation)	Voltage/V	0.853	0.9	1	1.2	1.6	1.728	2.7	2.9
	Tilting angle	9.31738e-24	26.1401	44.0819	61.8542	77.571	80.28	89.5	90
12 deg twisted cell (theory)	Voltage/V	0.7	0.81	0.832	0.835	0.838	0.839	0.84	0.842	0.85	0.87	0.875	0.88	0.89	0.9	0.95	1	1.2	1.3	1.4	1.5	1.6	1.7	1.71	1.72	1.725	1.728	1.73	1.75	1.76	1.8	2.1	2.3	2.5	2.7	2.9
	Tilting angle	0	0	6.9	8	8.9	11.7	13.5	15.8	18.9	24.9	26.3	27.2	31	33.2	41.5	48.3	64.8542	70.3157	74.5435	77.8879	80.571	82.7466	82.9402	83.1304	83.2244	83.28	83.3167	83.6788	84.2	84.6	86.3	87.2	88.4	89.5	90
12 deg twisted cell (simulation)	Voltage/V	0.92	1.01	1.3	1.6	1.8	2.9
	Tilting angle	35.3	50.4	70.3157	80.571	84.6	90
ψ =12 deg ©	Voltage/V	0.6	0.62	0.625	0.627	0.75	0.84	0.9	1.2	1.5	1.8	2.1	2.4	2.8
	Tilting angle	0	0	0	32.853	62.699	69.7214	72.1737	80.0394	83.3133	86.3293	88.0063	90	90
ψ =12 deg (W)	Voltage/V	0.6	0.68	0.71	0.712	0.84	0.93	1.08	1.39	1.58	1.8	2.1	2.4	2.8
	Tilting angle	0	0	0	32.853	62.699	69.7214	72.1737	80.0394	83.3133	86.3293	88.0063	90	90
ψ =12 deg (S)	Voltage/V	0.6	0.71	0.743	0.744	0.87	0.89	1.02	1.29	1.58	1.8	2.1	2.4	2.8
	Tilting angle	0	0	0	32.853	62.699	64.7214	72.1737	80.0394	83.3133	86.3293	88.0063	90	90
