# Supplementary material for: Moiré effect enables versatile design of topological defects in nematic liquid crystals
Source: Nat Commun. 2024 Feb 26;15:1655. doi: 10.1038/s41467-024-45529-z (PMC10897219; doi:10.1038/s41467-024-45529-z)
Supplement: Supplementary file 18 — Source Data [file 41467_2024_45529_MOESM18_ESM.zip › moire pattern data for publication/SI data/Fig S2A C.m]

clear all;

x=0:1:420;
y=0:1:600;
L=30;

%//Fig S2C//%%
psi=12/180*pi;
theta0=0;
[X,Y]=meshgrid(x,y);
A0=theta0+pi*mod(X,L)/L;
A1=theta0+pi*mod((X*cos(psi)+Y*sin(psi)),L)/L;
A=zeros(size(X,1),size(X,2));
for i=1:1:size(X,1)
    for j=1:1:size(X,2)
        nb=[cos(A0(i,j)), sin(A0(i,j))];
        nt=[cos(A1(i,j)), sin(A1(i,j))];
        t=acos(dot(nb,nt));
        if t<=pi/2
            t=t;
        else
            t=pi/2-(t-pi/2);
        end
        A(i,j)=t;
    end
end
figure;
%contour
s=size(X);
Z=zeros(s(1),s(2));
su=surf(X,Y,Z,A/pi);hold on;
su.EdgeColor = 'none';
colormap;
view(2);
axis equal;
colorbar;
[M2,c2]=contour(X,Y,A/pi,[0.495 0.495],'ShowText','off');hold on;
c2.LineWidth=2;
c2.LineColor='k';
hold on;
axis off;


%//Fig S2A//%%
theta0=0;
[X,Y]=meshgrid(x,y);
A0=theta0+pi*X/L;
A1=theta0+pi*(X*cos(psi)+Y*sin(psi))/L+psi;
A=theta0+pi*(X*cos(psi)+Y*sin(psi))/L+psi-(theta0+pi*X/L);
figure;
su=surf(X,Y,Z,A/pi);hold on;
su.EdgeColor = 'none';
colormap;
view(2);
axis equal;
colorbar;
[M2,c2]=contour(X,Y,A/pi,[0.5 0.5],'ShowText','on');hold on;
c2.LineWidth=2;
c2.LineColor='r';
[M2,c2]=contour(X,Y,A/pi,[1.5 1.5],'ShowText','on');hold on;
c2.LineWidth=2;
c2.LineColor='r';
[M2,c2]=contour(X,Y,A/pi,[2.5 2.5],'ShowText','on');hold on;
c2.LineWidth=2;
c2.LineColor='r';
[M2,c2]=contour(X,Y,A/pi,[3.5 3.5],'ShowText','on');hold on;
c2.LineWidth=2;
c2.LineColor='r';
[M2,c2]=contour(X,Y,A/pi,[-2.5 -2.5],'ShowText','on');hold on;
c2.LineWidth=2;
c2.LineColor='k';
[M2,c2]=contour(X,Y,A/pi,[-1.5 -1.5],'ShowText','on');hold on;
c2.LineWidth=2;
c2.LineColor='k';
axis equal;axis off;
