# Supplementary material for: Moiré effect enables versatile design of topological defects in nematic liquid crystals
Source: Nat Commun. 2024 Feb 26;15:1655. doi: 10.1038/s41467-024-45529-z (PMC10897219; doi:10.1038/s41467-024-45529-z)
Supplement: Supplementary file 18 — Source Data [file 41467_2024_45529_MOESM18_ESM.zip › moire pattern data for publication/SI data/Fig S34A.xlsx]

## Sheet: Sheet1
Figure S34	Figure S34A
	Iteration steps	0	2500	5000	7500	10000	15000	20000	25000	30000
	Energy (k_BT)	477596	136788	-112353	-167832	-201253	-221255	-221256	-231256	-231256
