# Supplementary material for: Moiré effect enables versatile design of topological defects in nematic liquid crystals
Source: Nat Commun. 2024 Feb 26;15:1655. doi: 10.1038/s41467-024-45529-z (PMC10897219; doi:10.1038/s41467-024-45529-z)
Supplement: Supplementary file 18 — Source Data [file 41467_2024_45529_MOESM18_ESM.zip › moire pattern data for publication/SI data/Fig S14G-I.xlsx]

## Sheet: G
Figure S14H	Simulation	𝚿	1	4	7	10	13	16	19	22	25	28	31	34	37	40	43	46	49	52	55	58	61	64	67	70	73	76	79	82	85	88
		T*/T'	1.98816	2.02655	2.02952	1.96869	1.99898	1.99456	2.01463	2.02094	2.02547	1.9776	2.01797	2.01551	1.96626	1.9619	1.99984	2.04597	1.98404	2.00853	1.97238	2.02513	1.97551	2.0006	2.01991	2.03909	2.04593	2.00472	1.96386	1.96493	1.97575	2.03407
	Theory	𝚿	1	2	3	4	5	6	7	8	9	10	11	12	13	14	15	16	17	18	19	20	21	22	23	24	25	26	27	28	29	30	31	32	33	34	35	36	37	38	39	40	41	42	43	44	45	46	47
		T*/T'	2	2	2	2	2	2	2	2	2	2	2	2	2	2	2	2	2	2	2	2	2	2	2	2	2	2	2	2	2	2	2	2	2	2	2	2	2	2	2	2	2	2	2	2	2	2	2
	Experiment	𝚿	30	43	62
		T*/T'	2	1.98	2
[truncated: 43 more columns]

## Sheet: H
Figure S14H	Simulation
	Loop-I	𝚿	8	12	20	30	35	40	45	50	60	70	80	88
		Projected area	7800	6000	4300	3800	3700	3650	3600	3500	3300	3900	4100	4160
	Loop-II	𝚿	8	12	20	30	35	40	45	50	58
		Projected area	5800	4200.11	2000.27	1500.63	1174.45	939.965	624.318	285.194	89.2532
	Theory
	Loop-I	𝚿	8	10	12	14	16	18	20	22	24	26	28	30	32	34	36	38	40	42	44	46	48	50	52	54	56	58	60	62	64	66	68	70	72	74	76	78	80	82	84	86	88	90
		Projected area	8100	7225	6350	5962.5	5575	5187.5	4800	4680	4560	4440	4320	4200	4160	4120	4110	4130	4150	4130	4110	4080	4040	4000	4040	4080	4120	4160	4200	4320	4440	4560	4680	4800	4840	4880	4920	4960	5000	5025	5050	5075	5100	5120
	Loop-II	𝚿	8	10	12	14	16	18	20	22	24	26	28	30	32	34	36	38	40	42	44	46	48	50	52	54	56	58	60	62	64	66	68	70	72	74	76	78	80	82
		Projected area	6100	5325.05	4550.11	4037.65	3525.19	3012.73	2500.27	2380.34	2260.41	2140.49	2020.56	1900.63	1770.16	1639.68	1547.55	1493.76	1439.96	1313.71	1187.45	1065.45	947.727	830	768.75	707.5	646.25	585	525.833	466.667	407.5	348.333	289.167	230	205	180	155	130	105	80

## Sheet: I
Figure S14I	Simulation
	Loop-I	𝚿	12	24	30	35	40	45	50	60	70	80	88
		Aspect ratio	9.16667	4.66667	3.74545	3.2	2.8117	2.38636	2.16923	1.7561	1.44872	1.18125	1.02941
	Loop-II	𝚿	12	24	30	35	40	45	50
		Aspect ratio	8.10134	3.92857	3.1687	2.6	2.27273	1.91667	1.55172
	Theory
	Loop-I	𝚿	8	10	12	14	16	18	20	22	24	26	28	30	32	34	36	38	40	42	44	46	48	50	52	54	56	58	60	62	64	66	68	70	72	74	76	78	80	82	84	86	88	90
		Aspect ratio	10.7213	9.93193	9.16667	8.41667	7.66667	6.91667	6.16667	5.41667	4.66667	4.3596	4.05253	3.74545	3.52727	3.30909	3.12234	2.96702	2.8117	2.64156	2.47143	2.34294	2.25608	2.16923	2.0866	2.00398	1.92135	1.83872	1.7561	1.69462	1.63315	1.57167	1.51019	1.44872	1.39522	1.34173	1.28824	1.23474	1.18125	1.14329	1.10533	1.06737	1.02941	1.02568
	Loop-II	𝚿	8	10	12	14	16	18	20	22	24	26	28	30	32	34	36	38	40	42	44	46	48	50	52	54	56	58	60	62	64	66	68	70	72	74	76	78	80	82
		Aspect ratio	9.62653	8.72081	8.10134	7.40588	6.71042	6.01496	5.3195	4.62403	3.92857	3.67528	3.42199	3.1687	2.94122	2.71374	2.53455	2.40364	2.27273	2.1303	1.98788	1.84368	1.6977	1.55172	1.46724	1.38276	1.29828	1.21379	1.12931	1.04483	0.960345	0.875862	0.791379	0.706897	0.552414	0.507931	0.403448	0.328966	0.284483	0.2
