# Supplementary material for: Moiré effect enables versatile design of topological defects in nematic liquid crystals
Source: Nat Commun. 2024 Feb 26;15:1655. doi: 10.1038/s41467-024-45529-z (PMC10897219; doi:10.1038/s41467-024-45529-z)
Supplement: Supplementary file 18 — Source Data [file 41467_2024_45529_MOESM18_ESM.zip › moire pattern data for publication/SI data/Fig S25B-D.xlsx]

## Sheet: B
Figure S25B	τs/τcell=35.4
	𝚿	0	3	6	9	12	15	18	21	24	27	30	33	36	39	42	45	48	51	54	57	60	63	66	69	72	75	78	81	84	87	90	93	96	99	102	105	108	111	114	117	120	123	126	129	132	135	138	141
	Surface-to-Bulk Ratio	0	0	0.0204082	0.111111	0.5625	1.08333	3.54545	3.34783	4.71429	6.14286	6.14286	7.33333	6.69231	7	8.09091	10.1111	10.7647	12.3333	12.3333	14.3846	15.6667	24	32.3333	31	32.3333	34.2	33.8	34	32.3333	32.3333	17.1818	15.6667	15.6667	15.6667	19	24	24	32.3333	32.3333	27.5714	21.2222	19	19	15.6667	27.5714	24	27.5714	27.5714
[truncated: 13 more columns]

## Sheet: C
Figure S25C	τs/τcell=236
	𝚿	0	2.25	4.5	6.75	9	11.25	13.5	15.75	18	20.25	22.5	24.75	27	29.25	31.5	33.75	36	38.25	40.5	42.75	45	47.25	49.5	51.75	54	56.25	58.5	60.75	63	65.25	67.5	69.75	72	74.25	76.5	78.75	81	83.25	85.5	87.75	90	92.25	94.5	96.75	99	101.25	103.5	105.75
	Surface-to-Bulk Ratio	0	0	0	0	0.219512	0.515152	0.612903	0.5625	0.315789	0.234568	0.190476	0.197605	0.162791	0.129944	0.142857	0.123596	0.123596	0.0989011	0.0928962	0.104972	0.111111	0.111111	0.111111	0.142857	0.169591	0.219512	0.219512	0.162791	0.25	0.226994	0.219512	0.515152	0.459854	0.333333	0.315789	0.724138	1.38095	1.5	0.315789	0	0	0	0	0.0204082	0.351351	0.219512	0.515152	0.612903
	Quasi-static
	𝚿	0	2.25	4.5	6.75	9	11.25	13.5	15.75	18	20.25	22.5	24.75	27	29.25	31.5	33.75	36	38.25	40.5	42.75	45	47.25	49.5	51.75	54	56.25	58.5	60.75	63	65.25	67.5	69.75	72	74.25	76.5	78.75	81	83.25	85.5	87.75	90	92.25	94.5	96.75	99	101.25	103.5	105.75
	Surface-to-Bulk Ratio	0	0	0	0	0.0195122	0.0235122	0.0325122	0.0595122	0.0812195	0.0995122	0.083	0.0675512	0.0906977	0.10435	0.122857	0.123596	0	0.0989011	0.0928962	0.104972	0.111111	0.111111	0.111111	0.128571	0	0.0195122	0.0355122	0.0625122	0.0695122	0.0812195	0.109512	0.112376	0.0975512	0.10435	0.10435	0.0812195	0.0595122	0.0325122	0.0235122	0.0195122	0	0	0	0	0	0.0195122	0.0235122	0.0325122
[truncated: 33 more columns]

## Sheet: D
Figre S25D	τs/τcell=35.4
	𝚿	0	3	6	9	12	15	18	21	24	27	30	33	36	39	42	45	48	51	54	57	60	63	66	69	72	75	78	81	84	87	90	93	96	99	102	105	108	111	114	117	120	123	126	129	132	135	138	141
	Defect Volume	5	5.3	5.6	5.9	6.2	6.5	6.75	6.8	6.87	6.95	7.2	7.6	7.8	8.1	8.4	8.8	9.1	9.3	9.6	9.63	9.75	9.4	9.65	9.6	9.2	8.3	8.2	8.9	8.6	9.5	9.1	8.9	9.65	9.6	9.2	8.3	8.2	8.9	8.6	9.5	9.7	9.77	9.5	9.43	9.2	9.63	9.3	9.65
	τs/τcell=236
	𝚿	0	2.25	4.5	6.75	9	11.25	13.5	15.75	18	20.25	22.5	24.75	27	29.25	31.5	33.75	36	38.25	40.5	42.75	45	47.25	49.5	51.75	54	56.25	58.5	60.75	63	65.25	67.5	69.75	72	74.25	76.5	78.75	81	83.25	85.5	87.75	90	92.25	94.5	96.75	99	101.25	103.5	105.75
	Defect Volume	5	5.75	6.5	7.25	8.1	7.85	7.6	7.2	7.1	7.3	7.5	7.45	7.4	7.3	7.2	7.35	7.3	7.2	7.28	7.2	7.2	7.2	7.28	7.2	7.3	7.35	7.2	7.3	7.4	7.45	7.5	7.3	7.1	7.2	7.6	7.85	8.1	7.25	6.5	5.75	5	5	5.75	6.5	7.25	8.1	7.85	7.6
	Quasi-static
	𝚿	0	2.25	4.5	6.75	9	11.25	13.5	15.75	18	20.25	22.5	24.75	27	29.25	31.5	33.75	36	38.25	40.5	42.75	45	47.25	49.5	51.75	54	56.25	58.5	60.75	63	65.25	67.5	69.75	72	74.25	76.5	78.75	81	83.25	85.5	87.75	90	92.25	94.5	96.75	99	101.25	103.5	105.75
	Defect Volume	5	5.05	5.1	5.2	5.23	5.29	5.4	5.1	5.4	5.2	5	5.45	5.45	5.45	5.45	5.4	5.4	5.45	5.45	5.45	5.45	5.45	5.5	5.46	5.45	5.45	5.45	5.35	5.45	5.45	5.5	5.52	5.45	5.45	5.4	5.25	5.4	5.2	5.1	5	5	5	5.05	5.1	5.2	5.23	5.29	5.4
[truncated: 33 more columns]
