# Supplementary material for: Moiré effect enables versatile design of topological defects in nematic liquid crystals
Source: Nat Commun. 2024 Feb 26;15:1655. doi: 10.1038/s41467-024-45529-z (PMC10897219; doi:10.1038/s41467-024-45529-z)
Supplement: Supplementary file 18 — Source Data [file 41467_2024_45529_MOESM18_ESM.zip › moire pattern data for publication/Main text data/Fig.5G, H theory.m]

alphat=0:0.01:pi/4*(20/45);
T=50;
%%%%%%period%%%%%%%


TM=1./sqrt(2*(1-cos(alphat)));
T=30;
p=plot(rad2deg(alphat),TM,'k-');hold on;
p.LineWidth=2;
p.LineWidth=2;
ylim([0 40]);
xlim([0 20]);
ax = gca;
c = ax.Color;
ax.FontSize=20;
ax.FontName='Times New Roman';
str1 = '$$\Psi / ^o$$';
x=xlabel(str1,'Interpreter','latex');
x.FontSize=30;
x.Color='k';
str2 = '$$T/L$$';
y=ylabel(str2,'Interpreter','latex');
y.FontSize=30;
y.Color='k';


alphat3=pi/4*(32/45):0.005:pi/4*(40/45);
%%%%%%%%%
k1=1;
k2=2;
k3=-2;
k4=-1;
f=1/T
u=k1*f*ones(size(alphat3,1),size(alphat3,2))+f*(k3*cos(alphat3)+k4*cos(pi/2+alphat3));
v=k2*f*ones(size(alphat3,1),size(alphat3,2))+f*(k3*sin(alphat3)+k4*sin(pi/2+alphat3));
fnew=sqrt(u.*u+v.*v);
Tnew=1./fnew/T;
p=semilogy(rad2deg(alphat3),Tnew,'k');hold on;
p.LineWidth=2;
ylim([0 40]);
xlim([0 45]);
ax = gca;
c = ax.Color;
ax.FontSize=20;
ax.FontName='Times New Roman';
str1 = '$$\Psi / ^o$$';
x=xlabel(str1,'Interpreter','latex');
x.FontSize=30;
x.Color='k';
str2 = '$$T/L$$';
y=ylabel(str2,'Interpreter','latex');
y.FontSize=30;
y.Color='k';


%%%%%%%%omega%%%%%
figure;
t=-sin(alphat)./(1-cos(alphat));
phiM=atan(-sin(alphat)./(1-cos(alphat)));
p=plot(rad2deg(alphat),90+rad2deg(phiM),'k');hold on;
p.LineWidth=3;
ax = gca;
c = ax.Color;
ax.FontSize=20;
ax.FontName='Times New Roman';
str3 = '$$\omega / ^o $$';
y=ylabel(str3,'Interpreter','latex');
y.FontSize=30;
y.Color='k';
str1 = '$$\Psi / ^o$$';
x=xlabel(str1,'Interpreter','latex');
x.FontSize=30;
x.Color='k';
ylim([0 10]);
xlim([0 20]);
alphat3=pi/4*(32/45):0.005:pi/4*(40/45);
%%%%%%%%%
k1=1;
k2=2;
k3=-2;
k4=-1;
f=1/T
u=k1*f*ones(size(alphat3,1),size(alphat3,2))+f*(k3*cos(alphat3)+k4*cos(pi/2+alphat3));
v=k2*f*ones(size(alphat3,1),size(alphat3,2))+f*(k3*sin(alphat3)+k4*sin(pi/2+alphat3));
phinew=atan(v./u);
p=plot(rad2deg(alphat3),abs(rad2deg(phinew)),'k');hold on;
p.LineWidth=2;
ylim([0 70]);
xlim([0 45]);
p.LineWidth=2;
ax = gca;
c = ax.Color;
ax.FontSize=20;
ax.FontName='Times New Roman';
str3 = '$$\omega / ^o $$';
y=ylabel(str3,'Interpreter','latex');
y.FontSize=30;
y.Color='k';
str1 = '$$\Psi / ^o$$';
x=xlabel(str1,'Interpreter','latex');
x.FontSize=30;
x.Color='k';
y.FontSize=30;
y.Color='k';
