# Supplementary material for: Moiré effect enables versatile design of topological defects in nematic liquid crystals
Source: Nat Commun. 2024 Feb 26;15:1655. doi: 10.1038/s41467-024-45529-z (PMC10897219; doi:10.1038/s41467-024-45529-z)
Supplement: Supplementary file 18 — Source Data [file 41467_2024_45529_MOESM18_ESM.zip › moire pattern data for publication/Main text data/Figure 2, 3, 5 simulation and experiment.xlsx]

## Sheet: Figure 2
Figure 2	Figure 2D
		Simulation
	𝚿	3	4	5	6	7	8	9	10	11	12	13	14	15	16	17	18	19	20	21	22	23	24	25	26	27	28	29	30	31	32	33	34	35	36	37	38	39	40	41	42	43	44
	T/L	19.1	14.33	11.46	9.55	8.19	7.17	6.37	5.74	5.22	4.78	4.42	4.1	3.83	3.59	3.38	3.2	3.03	2.88	2.74	2.62	2.51	2.4	2.31	2.22	2.14	2.07	2	1.93	1.87	1.81	1.76	1.71	1.66	1.62	1.58	1.54	1.5	1.46	1.43	1.4	1.36	1.33
		Experiment
	𝚿	8	11	16	21	30	32	42
	T/L	6.9	5.4	3.5	2.7	2.1	1.8	1.4
	Figure 2E
		Simulation
	𝚿	3	4	5	6	7	8	9	10	11	12	13	14	15	16	17	18	19	20	21	22	23	24	25	26	27	28	29	30	31	32	33	34	35	36	37	38	39	40	41	42	43	44
	𝞈	1.5	2	2.5	3	3.5	4	4.5	5	5.5	6	6.5	7	7.5	8	8.5	9	9.5	10	10.5	11	11.5	12	12.5	13	13.5	14	14.5	15	15.5	16	16.5	17	17.5	18	18.5	19	20	21	21.5	21.8	21.9	22.5
		Experiment
	𝚿	8	11	16	21	30	32	42
	𝞈	4	5.5	8.1	10.6	15	16	21.3
	Figure 2F
	𝚿	2	3	4	5	6	7	8	9	10	11	12	13	14	15	16	17	18	19	20	21	22	23	24	25	26	27	28	29	30	31	32	33	34	35	36	37	38	39	40	41	42	43	44	45
	Axy/T in the simulation	1.14591	0.811518	0.735321	0.706422	0.674312	0.664679	0.645413	0.629358	0.613303	0.597248	0.587615	0.577982	0.574771	0.561927	0.552294	0.542661	0.529817	0.513761	0.494495	0.484862	0.468807	0.452752	0.427064	0.398165	0.372477	0.346789	0.31789	0.292202	0.263303	0.240826	0.218349	0.173394	0.157339	0.134862	0.115596	0.102752	0.0674312	0.0385321	0.016055	0	0	0	0	0
	T*/T in the simulation	2.025	2.05	2.07	2.025	2.05	2.03	2.04	2	1.95	2.03	2.03	2.06	2.03	2.03	1.97	2.03	2.03	2	2.05	2.1	2.05	2	1.98	1.96	2.02	2.03	2.05	2.1	1.97	2	2.05	2	1.95	2.02	2.02	2	1.9	2	2.1	0	0	0	0	0
	Figure 2G
	H/L	0	0.025641	0.0512821	0.0769231	0.102564	0.128205	0.153846	0.179487	0.205128	0.230769	0.25641	0.282051	0.307692	0.33	0.333333	0.358974	0.384615	0.410256	0.435897	0.461538	0.487179	0.512821	0.538462	0.564103	0.589744	0.615385	0.641026	0.666667	0.692308	0.717949	0.74359	0.769231	0.794872	0.820513	0.846154	0.871795	0.897436	0.923077	0.948718	0.974359	1
	Axy/T in the simulation	0	0	0	0	0	0	0	0	0	0	0	0	0	0	0.11	0.14	0.18	0.2	0.21	0.23	0.25	0.26	0.29	0.32	0.35	0.39	0.43	0.5	0.65	0.8	0.99	1	1	1	1	1	1	1	1	1	1
	T*/T in the simulation	0	0	0	0	0	0	0	0	0	0	0	0	0	0	2.05	2	1.98	2.02	2	2.05	2.05	2.1	2.05	2.03	2	2.04	2.04	1.97	2.04	2	2	1.95	2	1.98	2	2	2.03	2.01	2.01	2.05	2

## Sheet: Figure 3
Figure 3	Figure 3J
		Simulation
	𝚿	3	4	5	6	7	8	9	10	11	12	13	14	15	16	17	18	19	20	21	22	23	24	25	26	27	28	29	30	31	32	33	34	35	36	37	38	39	40	41	42	43	44	45	46	47	48	49	50
	T/L	19.1008	14.3269	11.4628	9.55366	8.1902	7.16779	6.37275	5.73686	5.21672	4.78339	4.41684	4.10275	3.83065	3.59265	3.38273	3.19623	3.02943	2.87939	2.7437	2.62042	2.50793	2.40487	2.31011	2.22271	2.14183	2.06678	1.99696	1.93185	1.87099	1.81398	1.76047	1.71015	1.66275	1.61803	1.57577	1.53578	1.49787	1.4619	1.42773	1.39521	1.36425	1.33473	1.30656	1.27965	1.25392	1.2293	1.20571	1.1831
		Experiment
	𝚿	13	21	37	90
	T/L	4.39	2.75	1.59	0.8
	Figure 3K
		Simulation
	𝚿	3	4	5	6	7	8	9	10	11	12	13	14	15	16	17	18	19	20	21	22	23	24	25	26	27	28	29	30	31	32	33	34	35	36	37	38	39	40	41	42	43	44	45	46	47	48	49	50
	𝞈	1.5	2	2.5	3	3.5	4	4.5	5	5.5	6	6.5	7	7.5	8	8.5	9	9.5	10	10.5	11	11.5	12	12.5	13	13.5	14	14.5	15	15.5	16	16.5	17	17.5	18	18.5	19	19.5	20	20.5	21	21.5	22	22.5	23	23.5	24	24.5	25
		Experiment
	𝚿	13	21	37	90
	𝞈	4	5.5	8.1	15
[truncated: 40 more columns]

## Sheet: Figure 5
Figure 5	Figure 5G
		Simulation
	𝚿	3	4	5	6	7	8	9	10	11	12	13	14	15	16	17	18	19	20	36.5	36.7	36.9	37.1
	T/L	19.1008	14.3269	11.4628	9.55366	8.1902	7.16779	6.37275	5.73686	5.21672	4.78339	4.41684	4.10275	3.83065	3.59265	3.38273	3.19623	3.02943	2.87939	2.2667	2.2667	2.2667	2.2667
		Experiment
	𝚿	3	6	10
	T/L	19.3	9.4	5.7
	Figure 5H
		Simulation
	𝚿	3	4	5	6	7	8	9	10	11	12	13	14	15	16	17	18	19	20	36.5	36.7	36.9	37.1
	𝞈	1.5	2	2.5	3	3.5	4	4.5	5	5.5	6	6.5	7	7.5	8	8.5	9	9.5	10	63	63	63	63
		Experiment
	𝚿	3	6	10
	𝞈	1.45	2.9	5
